# Supplementary material for: Synthesis and Characterization of Bulky Substituted Hemihexaphyrazines Bearing 2,6-Diisopropylphenoxy Groups
Source: Molecules. 2023 Jul 29;28(15):5740. doi: 10.3390/molecules28155740 (PMC10421089; doi:10.3390/molecules28155740)
Supplement: Supplementary file 1 [file molecules-28-05740-s001.zip]

Archive with 1 entries (1 files):
- molecules-2438130-supplementary.pdf
